# Supplementary material for: Impact of a Static Magnetic Field on Early Osseointegration: A Pilot Study in Canines
Source: Materials (Basel). 2023 Feb 23;16(5):1846. doi: 10.3390/ma16051846 (PMC10003792; doi:10.3390/ma16051846)
Supplement: Supplementary file 1 [file materials-16-01846-s001.zip]

Archive with 1 entries (1 files):
- materials-2163672-supplementary.pdf
